# Supplementary material for: Identifying longevity associated genes by integrating gene expression and curated annotations
Source: PLoS Comput Biol. 2020 Nov 30;16(11):e1008429. doi: 10.1371/journal.pcbi.1008429 (PMC7728194; doi:10.1371/journal.pcbi.1008429)
Supplement: S1 Table — pglm: elastic net penalized logistic regression, svm: support vector machine with radial basis function, xgb: gradient boosted trees, nb: naive Bayes, knn: k-nearest neighbors. (CSV) [file pcbi.1008429.s006.csv]

algorithm	hyperparameter	values
naive_bayes	laplace	0
naive_bayes	usekernel	TRUE
naive_bayes	adjust	0.5; 1
kknn	kmax	5; 7; 9
kknn	distance	2
kknn	kernel	optimal
xgbtree	eta	0.3; 0.4
xgbtree	max_depth	1; 2; 3
xgbtree	gamma	0
xgbtree	colsample_bytree	0.6; 0.8
xgbtree	min_child_weight	1
xgbtree	subsample	0.5; 0.75; 1.0
xgbtree	nrounds	50; 100; 150
svmRadialSigma	C	0.25; 0.5; 1.0
svmRadialSigma	sigma	automatic
glmnet	alpha	0.1; 0.55; 1.0
glmnet	lambda	automatic
