# Supplementary material for: Identifying longevity associated genes by integrating gene expression and curated annotations
Source: PLoS Comput Biol. 2020 Nov 30;16(11):e1008429. doi: 10.1371/journal.pcbi.1008429 (PMC7728194; doi:10.1371/journal.pcbi.1008429)
Supplement: S2 Table — (CSV) [file pcbi.1008429.s007.csv]

Gene	Prob	ID	Description
HLH-2	0.942	WBGene00001949	Helix Loop Helix
NPP-20	0.939	WBGene00003806	Protein SEC13 homolog
HMP-2	0.916	WBGene00001979	Beta-catenin-like protein hmp-2
KGB-1	0.909	WBGene00002187	GLH-binding kinase 1
NPP-13	0.908	WBGene00003799	Nuclear pore protein
DCS-1	0.905	WBGene00000940	m7GpppX diphosphatase
APR-1	0.903	WBGene00000156	Adenomatous polyposis coli protein-related protein 1
UNC-51	0.892	WBGene00006786	Serine/threonine-protein kinase unc-51
EMO-1	0.891	WBGene00001303	Protein transport protein Sec61 subunit gamma
PAS-1	0.891	WBGene00003922	Proteasome subunit alpha type-6
