# Supplementary material for: Identifying longevity associated genes by integrating gene expression and curated annotations
Source: PLoS Comput Biol. 2020 Nov 30;16(11):e1008429. doi: 10.1371/journal.pcbi.1008429 (PMC7728194; doi:10.1371/journal.pcbi.1008429)
Supplement: S3 Table — (CSV) [file pcbi.1008429.s008.csv]

Gene	Prob	ID	Description
DAF-11	0.994	WBGene00000907	Receptor-type guanylate cyclase daf-11
RPS-27	0.986	WBGene00004496	40S ribosomal protein S27
RPL-37	0.985	WBGene00004451	60S ribosomal protein L37
W01D2.1	0.985	WBGene00012179	Ribosomal protein L37
RPL-43	0.985	WBGene00004456	60S ribosomal protein L37a
MRPL-18	0.985	WBGene00017044	39S ribosomal protein L18	mitochondrial
MRPL-19	0.985	WBGene00022470	Probable 39S ribosomal protein L19	mitochondrial
MRPL-23	0.985	WBGene00020348	Probable 39S ribosomal protein L23	mitochondrial
MRPL-49	0.985	WBGene00011247	Probable 39S ribosomal protein L49	mitochondrial
MRPS-14	0.985	WBGene00011334	Probable 40S ribosomal protein S14	mitochondrial
