# Supplementary material for: Identifying longevity associated genes by integrating gene expression and curated annotations
Source: PLoS Comput Biol. 2020 Nov 30;16(11):e1008429. doi: 10.1371/journal.pcbi.1008429 (PMC7728194; doi:10.1371/journal.pcbi.1008429)
Supplement: S4 Table — (CSV) [file pcbi.1008429.s009.csv]

Gene	Prob	ID	Description
SIR2	0.833	YDL042C	Conserved NAD+ dependent histone deacetylase of the Sirtuin family
DNL4	0.774	YOR005C	DNA ligase required for nonhomologous end-joining (NHEJ)
MCM5	0.753	YLR274W	Component of the Mcm2-7 hexameric helicase complex
DOC1	0.702	YGL240W	Processivity factor
POR1	0.7	YNL055C	Mitochondrial porin (voltage-dependent anion channel)
NTG1	0.691	YAL015C	DNA N-glycosylase and apurinic/apyrimidinic (AP) lyase
ESP1	0.648	YGR098C	Separase	a caspase-like cysteine protease
OYE2	0.635	YHR179W	Conserved NADPH oxidoreductase containing flavin mononucleotide (FMN)
EXO1	0.629	YOR033C	5'-3' exonuclease and flap-endonuclease
MCD1	0.601	YDL003W	Essential alpha-kleisin subunit of the cohesin complex
