# Supplementary material for: Identifying longevity associated genes by integrating gene expression and curated annotations
Source: PLoS Comput Biol. 2020 Nov 30;16(11):e1008429. doi: 10.1371/journal.pcbi.1008429 (PMC7728194; doi:10.1371/journal.pcbi.1008429)
Supplement: S5 Table — (CSV) [file pcbi.1008429.s010.csv]

Gene	Prob	ID	Description
VPS34	0.997	YLR240W	Phosphatidylinositol (PI) 3-kinase that synthesizes PI-3-phosphate
VPS15	0.996	YBR097W	Serine/threonine protein kinase involved in vacuolar protein sorting
AKR1	0.996	YDR264C	Palmitoyl transferase involved in protein palmitoylation
AKR2	0.995	YOR034C	Ankyrin repeat-containing protein
ENV7	0.995	YPL236C	Vacuolar membrane protein kinase
RPL37A	0.994	YLR185W	Ribosomal 60S subunit protein L37A
RPL43A	0.994	YPR043W	Ribosomal 60S subunit protein L43A
RPS27A	0.993	YKL156W	Protein component of the small (40S) ribosomal subunit
RPS27B	0.993	YHR021C	Protein component of the small (40S) ribosomal subunit
RPS29A	0.993	YLR388W	Protein component of the small (40S) ribosomal subunit
