# Supplementary material for: Identifying longevity associated genes by integrating gene expression and curated annotations
Source: PLoS Comput Biol. 2020 Nov 30;16(11):e1008429. doi: 10.1371/journal.pcbi.1008429 (PMC7728194; doi:10.1371/journal.pcbi.1008429)
Supplement: S6 Table — (CSV) [file pcbi.1008429.s011.csv]

Organism	Gene list	KEGG pathway	p-value	Benjamini
yeast	pro-longevity	Proteasome	7.1e-5	3.1e-3
yeast	anti-longevity	Ribosome	4.5e-16	7.1e-15
worm	pro-longevity	Wnt signaling pathway	3.0e-3	2.8e-2
worm	anti-longevity	Ribosome	2.0e-27	8.1e-27
