# Supplementary material for: Identifying longevity associated genes by integrating gene expression and curated annotations
Source: PLoS Comput Biol. 2020 Nov 30;16(11):e1008429. doi: 10.1371/journal.pcbi.1008429 (PMC7728194; doi:10.1371/journal.pcbi.1008429)
Supplement: S2 Data — (XLSX) [file pcbi.1008429.s013.xlsx]

## Sheet: notes
All results shown are for S. cerevisiae
glmnet classifier model was trained using genage annotations (pro or anti longevity) as the outcome with ARCHS4 gene expression and GO terms as predictors
pro-longevity means the organism's lifespan decreases when the gene is knocked out.
anti-longevity (pro-aging) means the organism's lifespan increases when the gene is knocked out.

## Sheet: pro-longevity-genage
gene	predicted prob of pro-longevity
PNC1	0.889599
TSA1	0.883268
CDC26	0.773117
ACS2	0.761006
UMP1	0.748117
PHO84	0.736641
RAD27	0.730674
CTF4	0.717783
SOD1	0.709743
SGS1	0.689093
PHB2	0.686085
PET9	0.675321
GUT2	0.66951
AAT1	0.646882
DNA2	0.642271
BMH2	0.626875
LAG2	0.615279
MDH1	0.612669
CTR1	0.608272
BNA6	0.605445
NDE2	0.601796
PHB1	0.599202
NPT1	0.598269
SOD2	0.597224
AAT2	0.596954
MDH2	0.587334
LAT1	0.582804
NDT80	0.561361
MPT5	0.545073
PGA3	0.516163
APC9	0.505744

## Sheet: pro-longevity-non-genage
gene	predicted prob of pro-longevity
ACS1	0.882086
UBC5	0.863431
ETR1	0.823756
UBI4	0.778537
PDI1	0.719909
PRE3	0.713258
POR1	0.705083
PRE7	0.701409
HSP12	0.6984
SBA1	0.695222
PRC1	0.693237
ECM11	0.68782
COF1	0.679987
SED1	0.67351
SCS2	0.671388
RFA1	0.660379
MBF1	0.659592
MIX17	0.65465
GSP2	0.647531
SSA2	0.64576
QRI1	0.62618
RIM4	0.623484
RPE1	0.617705
LAP3	0.611064
MAG1	0.608788
ACM1	0.608026
TRX1	0.60201
DMC1	0.599709
SSA1	0.598215
PRX1	0.592425
PIL1	0.591573
AMS1	0.587462
CDC3	0.585996
CAR2	0.58562
PRE1	0.5789
ADY2	0.57569
CYS3	0.574326
HHT1	0.570507
ACH1	0.559127
NUS1	0.551443
CPR1	0.54845
RDL1	0.545121
HED1	0.540081
PUP1	0.538429
EAF1	0.537131
HYR1	0.533829
RFA3	0.533711
PRD1	0.531646
PDA1	0.524888
GSC2	0.524862
PDS5	0.521308
PEP4	0.516019
ACP1	0.515841
BAT1	0.515385
ADY3	0.5135
APE2	0.512218
RPT6	0.511695
NCE102	0.510911
MGR1	0.506874
CPR8	0.503527
SEM1	0.50237
FUM1	0.501149
IRR1	0.500417

## Sheet: anti-longevity-genage
gene	predicted prob of pro-longevity
RPL9A	0.000869269
RPL29	0.00114999
RPP2B	0.00125309
RPL37B	0.0014009
RPS26B	0.00146233
RPL12A	0.00165629
BSC1	0.00225138
RPL23A	0.002775
RPL21B	0.00285519
RPS10B	0.00301
RPL35B	0.00308965
RPL1B	0.00332899
RPL43B	0.00364032
RPP1B	0.00414217
RPS12	0.00450214
RPL21A	0.00478896
RPL16B	0.00485096
MRPL49	0.00501236
RPS24A	0.00505419
RPP2A	0.00510683
RPL8B	0.00515443
RPS11A	0.00528661
CBS1	0.00534814
RPL12B	0.00566841
RPS18B	0.0058257
RPL22A	0.00628301
RPL33B	0.00646507
RPL20B	0.00658327
DBP3	0.00677822
RPL31A	0.0067902
MSK1	0.00784483
OPT2	0.00786055
RPL19B	0.00802309
SHM2	0.00803937
AAC3	0.00832619
VBA5	0.00889353
UAF30	0.0089297
ADE6	0.00926518
MET17	0.00930195
RPL13A	0.00937937
RPS6B	0.00974709
SAM1	0.00984974
LEU2	0.0105022
PRS3	0.010773
YPT6	0.0107938
YVH1	0.0111225
RPS18A	0.0111846
SSF1	0.0112484
RPL26A	0.0112825
PET309	0.0113869
RPL35A	0.0115222
INP54	0.011797
RPL19A	0.0122152
PDR18	0.0123578
ADE4	0.0124668
LOC1	0.0124738
HRB1	0.0125916
LYS12	0.0126591
IDP3	0.0131055
NAT4	0.0132886
ELP3	0.0137486
DLS1	0.0143295
MRPL33	0.0146523
VHS1	0.0151367
IKI3	0.0152228
FCY2	0.0155246
DSS1	0.0156599
INM1	0.0159935
EMI1	0.0162194
ADE5,7	0.0162758
BUG1	0.0165916
RCM1	0.0167026
URE2	0.0169744
YDC1	0.0177064
CTH1	0.0182166
IBA57	0.0187605
TIF4631	0.0189654
SOV1	0.0189668
ADE2	0.0191321
MRPL40	0.0191828
RPL7A	0.0197689
HDA1	0.0199336
ALG5	0.020354
SWC3	0.0205118
TOS3	0.0205506
RCR2	0.0209639
RPL34B	0.0210424
LCL3	0.0212017
LCB3	0.0213795
RPL2B	0.0216299
AGP1	0.0219185
RPL10	0.0224501
RPS4B	0.0242456
SET2	0.0242704
DIE2	0.0243971
SDS23	0.0244026
LCL1	0.0245081
HPT1	0.024868
TIF2	0.0252743
RIM8	0.0253237
RPL9B	0.0256842
SCP1	0.0257599
SGF11	0.0260195
TAT2	0.0262506
CDC6	0.027055
ADE12	0.0273361
TIF4632	0.0274655
ADE1	0.0278186
UGA3	0.0282693
SAS4	0.0284977
MTC4	0.0288229
AEP1	0.028897
GLN3	0.0298116
MEP3	0.0304097
FCY21	0.0305371
RGT2	0.0305509
CBP6	0.0307988
RPL6B	0.0309041
RPL4A	0.0309454
REI1	0.0309749
ALG3	0.0312198
RPS6A	0.0312228
DAS2	0.0315585
ALD6	0.0317958
RFX1	0.0318073
PET127	0.0319771
TMA19	0.0322036
AAH1	0.0324521
LYS9	0.0325411
BRE5	0.0329692
BST1	0.0331383
YSC84	0.0343171
RCY1	0.034385
PMT5	0.0344988
MET14	0.0347765
HSE1	0.0352725
SCP160	0.0354291
HES1	0.0359726
YUR1	0.0360427
LEU3	0.0361394
HIR1	0.0367853
FRE6	0.0367906
CLN3	0.0368538
RTN1	0.0371813
ITC1	0.0371962
RAS1	0.0378022
ARK1	0.0379234
MNS1	0.0387751
CST26	0.0388578
ACO2	0.0395147
BPT1	0.0397173
NMD4	0.0400691
TRM9	0.0406899
FAR8	0.0407532
TOS8	0.0407865
SNF3	0.0409725
BSC2	0.0410554
FBP1	0.0416988
FCY1	0.0419629
GCN2	0.0422656
ISM1	0.0425454
PDX3	0.0426741
TPK2	0.0430621
SAS3	0.0435324
PRK1	0.0437334
SPT4	0.0447763
FOB1	0.0449019
MET2	0.0452775
MTD1	0.0457763
MBA1	0.0459387
AGC1	0.0468384
RGS2	0.047107
TAF14	0.0481124
NST1	0.0481232
ADH2	0.0485415
PHD1	0.049021
SNX41	0.0496523
FAR10	0.049802
SUV3	0.0499695
SOK1	0.050762
DER1	0.0511225
PKH3	0.0528334
ROM2	0.0531054
MET16	0.0533755
TIF1	0.0536374
ERO1	0.0537821
BAS1	0.0537882
LCL2	0.0538707
PIB1	0.0540456
NNK1	0.0554308
APT1	0.0555764
RGT1	0.0559019
SEG2	0.0559895
SFL1	0.0559971
RVS161	0.0565406
IPT1	0.0577492
UBC12	0.0580282
USV1	0.0583487
VPS5	0.0588769
UBX2	0.0596726
RIM1	0.0597714
CKA2	0.0600075
MNN2	0.0602342
MNN1	0.0612176
MEP2	0.0620114
FAR7	0.0638941
ALG12	0.064321
CSR2	0.0644169
VPS70	0.0645414
ADH1	0.0649477
TIS11	0.065117
PEX25	0.0651836
GPR1	0.0659788
ALG6	0.0663064
MKS1	0.0666458
SLX8	0.0670982
HIR3	0.068351
RNH201	0.0684698
SNX3	0.0686704
IPK1	0.0687696
LSB6	0.0698557
ERV2	0.0707007
SKN1	0.071081
IDP2	0.0713036
DCW1	0.0715626
VPH1	0.0715653
TDH2	0.0724901
FIS1	0.0742619
MUB1	0.0743054
RAD55	0.0746359
CYR1	0.074968
LIN1	0.0763175
RAD34	0.0766913
ELP4	0.0770294
SIS2	0.0774657
ZDS1	0.0781669
MAD2	0.0803805
VID30	0.0812609
FZF1	0.0814274
PHO89	0.0817254
PXL1	0.0819349
BNA2	0.082351
HIR2	0.0825073
HXK2	0.0826699
CYT1	0.0830436
IMG2	0.083942
LAG1	0.0843893
OM45	0.0856423
MSW1	0.0857133
LSB3	0.0862434
EUG1	0.0868866
SDH1	0.087608
OST3	0.0889242
RIP1	0.0900078
GPA2	0.0901266
AMD1	0.0915617
IMG1	0.0916582
HMT1	0.0922258
SEC28	0.0924751
INP51	0.0930962
ZWF1	0.0935186
TOR1	0.0935208
ABP1	0.0935345
GCN4	0.0945427
YTA7	0.0948368
ZTA1	0.0968341
PMR1	0.0969424
HRD1	0.0970255
MRPL4	0.0976221
HNM1	0.0995556
MPD1	0.0996311
SDP1	0.100974
MTM1	0.101314
PKH1	0.101421
ADE3	0.101856
RPD3	0.102025
SPO22	0.105652
CRC1	0.110866
PCH2	0.112136
CYS4	0.116262
SWI5	0.116398
MIG1	0.117704
BOI2	0.118174
AFG3	0.119405
TCB3	0.120372
TGL3	0.12266
PIN3	0.122932
EOS1	0.124355
DNF1	0.127744
CTA1	0.128351
PST2	0.12996
GIS1	0.130122
KAR3	0.132849
SIR4	0.132852
SDH5	0.133983
SDH2	0.134456
MIR1	0.14003
PMT7	0.142066
SPS1	0.142367
UBR2	0.145311
UGA1	0.147274
IDH1	0.15399
SSA3	0.154311
ATP1	0.161346
PKH2	0.162168
REC8	0.163711
AKL1	0.164741
CHD1	0.166773
RTG3	0.168005
SNF1	0.168739
PCL7	0.170883
MUM2	0.171974
SHM1	0.172865
SNA3	0.18021
ISW1	0.180711
DNM1	0.181622
ISW2	0.182366
URH1	0.183967
GRE3	0.184889
YOR1	0.185529
LSB1	0.195617
ACB1	0.197664
TAL1	0.202363
NMT1	0.20857
IDH2	0.208779
TOM1	0.213019
VPS75	0.215311
DUG1	0.222874
ATP3	0.229318
SSC1	0.240123
CDC25	0.263453
ALD4	0.279632
IDP1	0.280413
ZDS2	0.281398
SNF4	0.282853
UTH1	0.28876
NMA111	0.295442
SCH9	0.304459
TPO1	0.305606
ISC1	0.312546
SRS2	0.315964
CDC13	0.32747
HCM1	0.33779
HST2	0.396834
YFH1	0.39795
BIR1	0.403575
OSH6	0.409262
ATP2	0.423854
MXR1	0.43892
RIF1	0.45339
HAP4	0.454477
MCA1	0.456783

## Sheet: anti-longevity-non-genage
gene	predicted prob of pro-longevity
RPS30B	0.0002317
TMA23	0.000429462
URA3	0.000458698
RPS29B	0.000571761
RLP24	0.000647501
COX9	0.000825809
HOR7	0.000836357
TOM7	0.000891482
MFA1	0.000932044
TAR1	0.00101821
ANB1	0.00105957
PMP3	0.00109619
RPS21A	0.00111704
HXT4	0.00114154
CUP1-1	0.00115405
CUP1-2	0.00115405
RPL41A	0.00121515
CGR1	0.00125863
ATP18	0.00125999
RPA34	0.00135958
NIP7	0.0014161
UTP5	0.00142845
RPS28A	0.00144456
RRT15	0.00164591
STF2	0.00168933
RPS31	0.00169641
RPL42B	0.00177461
CMC4	0.00181671
MAK11	0.00184772
RPS29A	0.00186796
MFA2	0.00200189
CRS5	0.00201938
RPL26B	0.00205821
COX7	0.00209511
NOP58	0.00211568
NCE101	0.00215611
RPS11B	0.00216521
QCR9	0.00220696
RRP3	0.00233186
RRP17	0.00235745
PXR1	0.00238095
HXT7	0.00253985
RPC11	0.00256455
TOM5	0.00264527
RPS17B	0.00264828
URA7	0.00265464
RPS21B	0.00266144
PMP2	0.0026653
HSP30	0.00275605
COS4	0.00275996
NAG1	0.00276006
RPL38	0.00276093
RPS30A	0.00280001
RPS3	0.00282071
ERG28	0.00291204
RPS16B	0.00295241
ATP15	0.00299655
RPA12	0.00306064
RPL31B	0.00307636
COA2	0.00308197
GEX1	0.00313314
SFT1	0.00317266
NOP56	0.00317277
FYV7	0.00317373
NOP10	0.0031848
RNT1	0.00325093
BUD26	0.00334947
PUF6	0.00341234
OST4	0.00349324
RPL37A	0.00352125
TOM6	0.0035552
CBF5	0.00355732
PAU9	0.00357829
VPS61	0.00363088
NOP7	0.00365194
IMP4	0.00369158
RPL30	0.00369666
RGI1	0.00369992
IMP2	0.00371039
PAU10	0.00371486
RLP7	0.00375787
ATP8	0.00381857
RPS4A	0.00387008
RPL24A	0.00389327
KSH1	0.0039199
RPL23B	0.00392853
KRR1	0.00394948
SAS10	0.00395612
ANS1	0.00399048
RPL42A	0.00400639
EBP2	0.00404946
MAK16	0.00406209
RPL41B	0.00409512
RPL16A	0.00409514
PET100	0.004132
RPS16A	0.00419614
UTP9	0.0042049
PRP11	0.00420969
TOA2	0.00423048
NOC2	0.00431749
NOP53	0.00434718
HHY1	0.00435035
LSO2	0.00438697
IMD2	0.00440988
NHP2	0.00441665
RPS22A	0.00444078
YCT1	0.00445572
FYV12	0.00446042
ERV15	0.00447305
PWP1	0.004475
EMC6	0.00447778
MRPL6	0.00447815
DIA1	0.00447992
RPL39	0.00450148
HXT16	0.00451842
AIM26	0.00454522
GIT1	0.00454714
RRP15	0.00458153
GPI2	0.00459014
FUR4	0.00459899
SNU13	0.00465889
POP6	0.00466007
PMP1	0.00472712
GTO3	0.00474818
DDR2	0.00476982
PAU15	0.00477015
DID2	0.00479326
DAN1	0.004807
PAU20	0.00481272
RPS17A	0.00482276
HXT6	0.00483367
TEN1	0.00491173
MF(ALPHA)1	0.00493651
MAL11	0.00494458
ADH5	0.00495644
KTR5	0.00499047
ZPR1	0.00499594
YEF3	0.00499762
ECM12	0.00500368
BUD25	0.00506587
RPL36B	0.00508168
ADF1	0.00512043
RRP9	0.00512734
RPS10A	0.00513414
POP3	0.00516792
CIN4	0.00518066
PAU7	0.00535078
HSH49	0.00537613
NSA1	0.00542228
RPS20	0.0054243
ORT1	0.00545436
PAU8	0.0054749
QRI5	0.00548229
PUS6	0.00548806
COX11	0.0054986
UTP23	0.0055021
BLS1	0.00552136
PAU12	0.0055637
PAU16	0.00561127
RPS23B	0.00562915
PGA1	0.00565339
BER1	0.00566628
CKA1	0.00569877
AQY2	0.00574242
NOP15	0.00577463
RPS14A	0.00581945
ATC1	0.00582494
GAR1	0.00584389
YPS5	0.00589395
GPI19	0.00592241
TIM9	0.00593549
RPS26A	0.00594766
RUB1	0.00594989
RRP5	0.00595356
HYP2	0.00600018
PAU11	0.00600488
MGA1	0.00600885
MRT4	0.00602094
PAU3	0.00604528
RPL27B	0.00615679
PAU19	0.00616431
PAU21	0.00617189
PAU22	0.00617189
RHB1	0.00621002
RPS5	0.00621984
PAU24	0.00629166
ARR2	0.00629731
PNT1	0.00632244
HCA4	0.00634422
RPS1A	0.00635031
ERI1	0.00635969
PAU17	0.00640872
QCR10	0.00643025
SNO4	0.00644606
SUS1	0.00647527
RPF2	0.00653114
DAL7	0.0065318
PUS5	0.00661393
ABM1	0.00668538
ISD11	0.00669859
FMN1	0.00670226
RKI1	0.00676673
ECM3	0.00679744
RPS27A	0.00682595
VBA3	0.00687822
CFD1	0.00690953
RPL7B	0.00691815
DGR1	0.0069242
IMD1	0.00694332
FEX1	0.00696283
ODC2	0.00699419
RRP36	0.00699672
RPS8B	0.00709858
COX26	0.00710337
TOS6	0.0071175
EMG1	0.00712329
BIO2	0.00713377
IRC9	0.00716305
ADE17	0.00716712
RPS13	0.00716786
PAU1	0.00722485
PAU14	0.00722485
KRE33	0.0072316
RRP8	0.00726705
FAL1	0.00727141
SLU7	0.00731415
NOP2	0.00731909
TIR4	0.0073242
VPS27	0.0073352
LRP1	0.00735121
GMH1	0.00738412
RPC34	0.00740542
PUG1	0.0074061
GUA1	0.00741394
RPL40B	0.00747545
BFR2	0.00752126
RPL11A	0.00753179
KRI1	0.00762179
HXT13	0.00765954
COS111	0.00766072
YTM1	0.00766462
MSD1	0.00769501
LRE1	0.00776003
PAU4	0.007763
CYC2	0.00776373
MTH1	0.0077693
BI3	0.00779838
ADE13	0.00782873
RNH1	0.00787361
MRS3	0.00790925
MRPL38	0.00794078
PRP42	0.00796771
UTR5	0.00798715
NUG1	0.00800155
SBH2	0.00805048
XDJ1	0.00805132
RRT13	0.0080848
RPS27B	0.00808742
SPB1	0.00811221
CMK1	0.00812382
UTP11	0.00813018
MST28	0.00814569
RPS9B	0.00819191
TRS20	0.00824981
FPR4	0.00826917
PRP43	0.00827481
BI4	0.00828525
RPC17	0.00830821
BRX1	0.00831439
PRM7	0.00832684
NSA2	0.00833368
USE1	0.00834018
MRPL51	0.00834625
SYC1	0.00840758
NSR1	0.00842841
RRP14	0.00848859
RCK1	0.00851443
RRB1	0.0085265
VMA22	0.0086292
TPO5	0.00864124
NIS1	0.00867203
RPL22B	0.00879643
SLO1	0.00880228
AAD10	0.00880539
SPC1	0.008819
IMP3	0.00884421
PEX27	0.00885407
SNL1	0.00886127
TSR2	0.00890048
BMT6	0.00892487
YIP4	0.00893703
MTC7	0.0089792
RMD6	0.00899224
SKP2	0.00900069
DUR3	0.00902089
YPC1	0.00902474
PCL9	0.00904504
RPS2	0.00920395
ROK1	0.00921684
TAD1	0.00922176
MRPS16	0.00922288
IOC4	0.00922717
SWM2	0.00923418
MTO1	0.00925118
SPI1	0.0092912
HXT17	0.00936215
NUT2	0.00951586
AI3	0.00951698
PET494	0.00953166
SOR2	0.00953577
COS10	0.00954367
LTV1	0.00956826
YHK8	0.00958151
PRP38	0.00959153
MAL12	0.00959362
RPL6A	0.00959423
RPS14B	0.00959834
APM4	0.00959986
TIM12	0.00960831
RMT2	0.00963111
IMD4	0.00965745
MRP17	0.00970027
SRF1	0.0097266
FMP23	0.00975628
RGM1	0.00977791
ICY2	0.00983675
RPL36A	0.00986205
YSY6	0.00989253
SHG1	0.00989604
DUS3	0.00992282
RGD2	0.00994011
SOF1	0.0100124
GRS1	0.010121
CYC7	0.0101283
RPL2A	0.0101405
FUI1	0.0101589
RPL15A	0.0101637
TSR1	0.0101842
HUB1	0.0101941
FAF1	0.0102137
RFU1	0.0102402
RCL1	0.0103118
UTP21	0.0103347
SPO7	0.0104436
HSP33	0.0104805
RPS7A	0.0105066
HAL5	0.0105097
APS1	0.0105611
RPP1A	0.0105642
TMA7	0.0105829
HIT1	0.0105984
MRPS12	0.0106022
RET1	0.0106382
RSA4	0.0106517
RPS23A	0.0106682
OMS1	0.0106714
KIN82	0.0107493
UTP13	0.010762
FRE4	0.0107801
YET2	0.0108308
AGP3	0.0108659
ACA1	0.0108803
NAN1	0.0109297
DSF1	0.0109426
JLP1	0.0109429
MTL1	0.0109448
COX18	0.0109613
ECM34	0.0109654
TIR2	0.0109698
RPL40A	0.0109838
RPL20A	0.0109949
PHO23	0.0110191
SLY41	0.0110691
UTP6	0.0110699
RPB3	0.0111171
ZUO1	0.0111683
HEL1	0.0111709
PAU23	0.0112185
PAU18	0.0112226
PAU6	0.0112226
VEL1	0.0112451
ARN1	0.0112954
PPM2	0.0113698
BMT5	0.0114131
TIR1	0.0114151
ARG2	0.0114166
EFM2	0.0114363
ATF1	0.011437
COG7	0.0114662
OCA6	0.0114761
TOD6	0.0114865
ZRT1	0.0114867
COX5B	0.0114901
SET6	0.0114993
TRS23	0.0115017
TRM732	0.0115184
MST27	0.0115274
YMD8	0.0115369
MPH2	0.0115828
SPE2	0.0115837
FMP30	0.011597
ASC1	0.0116438
ARR3	0.0116479
KTR2	0.0116773
SUA5	0.0117286
PRM10	0.0117386
BUD16	0.0117515
URN1	0.0117872
DIT2	0.0117873
SIA1	0.011807
RPL3	0.0118369
CTF8	0.0118791
TKL1	0.0118871
MRPL7	0.0118943
FIG1	0.0118971
HIS5	0.0119157
VPH2	0.0119478
PTR2	0.011979
MPH3	0.0119811
GPX1	0.0120276
GSY1	0.0120322
TRM11	0.0120469
LSM8	0.0120865
MRP21	0.0121127
RRN5	0.0121227
DLT1	0.0121495
VBA1	0.0121507
FCY22	0.0122079
SHY1	0.0122089
KTI12	0.0122518
KRS1	0.0122546
PPT2	0.0122817
UTP15	0.0122829
RPL5	0.0122976
LSM2	0.0123166
RPB9	0.012325
SHE2	0.0123306
BI2	0.0123307
UTP8	0.0123341
HAS1	0.0123377
PET191	0.0123543
PSD2	0.012378
GNT1	0.0123912
BTN2	0.0124042
AMF1	0.012406
EFG1	0.0124353
RPL25	0.0124695
RPS25A	0.0124706
YKE4	0.0125103
RPL14A	0.0125502
CSE2	0.0126286
RPL11B	0.012647
SUI3	0.0126938
HSP32	0.0126982
VPS20	0.0127294
COG8	0.0127318
RSN1	0.0127335
DDI2	0.0127352
HBN1	0.0127655
MHF2	0.0127723
MAL31	0.0127762
NIT1	0.0127855
UTP4	0.0127919
ATF2	0.0128453
MAK21	0.0128518
NMD3	0.0128729
THG1	0.0128869
GFD2	0.0129281
COX14	0.0129668
HIP1	0.0129689
INA1	0.0130019
SSZ1	0.0130054
DOM34	0.013007
MIC27	0.0130674
SYH1	0.0130855
DIP2	0.013091
ATP22	0.013101
LSM7	0.0131088
HMLALPHA1	0.0131167
MATALPHA1	0.0131167
RER2	0.0131451
RSA3	0.0131469
TGS1	0.0131573
MTC2	0.0131737
ENV9	0.0131928
ENT1	0.0132029
ERC1	0.013218
DRS1	0.0132329
MRPL19	0.013258
RPL17B	0.0132895
TIM23	0.0132939
RMA1	0.013298
MIX23	0.0132991
DCD1	0.013333
SRB7	0.0133383
TCM62	0.0133419
EAR1	0.0133505
RSA1	0.0133831
KIN3	0.0133857
KDX1	0.0134022
FEX2	0.0134202
DPH5	0.0134452
CTP1	0.0134744
FRM2	0.0136106
MHT1	0.0136144
SNM1	0.0136191
YOS9	0.0136567
RBG1	0.0136767
TIF5	0.0136818
SLP1	0.0136932
CWH43	0.0136945
SCEI	0.0136967
TUS1	0.0137067
YPK3	0.0137251
VAN1	0.0137418
SSB1	0.0137484
HIS3	0.013791
JJJ1	0.013802
SNT309	0.0138417
VAM3	0.013881
IRC2	0.0139062
HAP5	0.0139282
UTR2	0.0139287
TCB2	0.0139601
ISF1	0.0139817
DPH2	0.0140174
PET117	0.0140234
RPL24B	0.0140468
RKM3	0.0140534
ENP2	0.0140877
MRPL39	0.0140936
PRP46	0.0141773
LIA1	0.0142441
VTS1	0.0142638
SMY2	0.0142807
IMO32	0.0142888
NAF1	0.0142976
SDO1	0.0142991
MMT2	0.0143386
RSM19	0.0143559
TDA6	0.014366
RPL8A	0.0143953
TRM1	0.0144429
SAP30	0.0145031
RRP4	0.0145621
MTG2	0.0145799
NOC3	0.0145974
CEP3	0.0146014
TRM44	0.0146073
SMB1	0.0146269
DAP1	0.0146671
PAU13	0.0146804
LEA1	0.0146887
TRL1	0.014702
YGK3	0.0147148
RTC2	0.0147239
AI4	0.0147642
RIO1	0.0147884
NAR1	0.014818
COS12	0.0148357
NOP14	0.014838
CAT5	0.0148869
TRI1	0.0149114
RPS9A	0.0149444
BOS1	0.0149533
ATR1	0.0149687
APM1	0.0149689
SOG2	0.0149717
YAR1	0.0149862
STN1	0.0150052
NOP13	0.0150677
RPF1	0.0150862
TIF34	0.0150915
TOA1	0.0151203
FMP33	0.0151496
COA4	0.0151676
PRP39	0.0151678
SMX3	0.0151764
PRP21	0.015275
SDA1	0.0152783
RTA1	0.01531
RGP1	0.0153139
PDR12	0.0153194
RRN10	0.0153575
SET5	0.0154156
VTH2	0.0154175
ATM1	0.0154578
MKC7	0.0154816
UTP25	0.0154945
JLP2	0.0155399
ART5	0.015584
YRF1-6	0.0156566
RRG9	0.0156882
RIX1	0.0157117
AKR2	0.015713
RPL13B	0.0157181
DAK2	0.0157206
HOT13	0.0157227
HTD2	0.0157252
MDV1	0.0157602
ATG14	0.0158176
PGU1	0.0158582
DAL3	0.0158658
MID1	0.0158659
RPB5	0.0158801
KTI11	0.0159132
GPI18	0.0159645
IZH2	0.015981
OST2	0.0160125
HLR1	0.0161164
ATG5	0.0161452
THI72	0.0161464
URA1	0.0161561
NRP1	0.0161591
RPB8	0.0161675
TMA46	0.0162188
ARE1	0.0162192
FUS1	0.0162634
HIS4	0.0162969
DSE4	0.016358
FYV4	0.0163996
RPL18A	0.0164107
PFK27	0.0164166
NAT3	0.0164194
RKM4	0.0164246
MRPL25	0.0164515
PAC2	0.0164579
MRH1	0.016513
OPT1	0.0165368
POP1	0.0165596
ASN1	0.0166014
THI13	0.0166074
KEL3	0.0166151
FMC1	0.0166313
SKI7	0.0166707
FRE2	0.0166897
BIO3	0.0167029
SNF12	0.016704
SYM1	0.0167195
ECM23	0.0167196
RIM9	0.0167325
MVB12	0.0167343
PHO3	0.0167497
TCA17	0.0167819
PRM6	0.0168366
TAD2	0.0168372
SPE4	0.0168636
RMP1	0.0168986
SME1	0.0169044
CTM1	0.0169124
BIO4	0.0169125
ZRT2	0.0169212
YOS1	0.0169407
UBP8	0.0169432
AVO2	0.0169826
LCP5	0.0169932
TPN1	0.0170074
BUD7	0.0170247
GTF1	0.0170809
RTK1	0.0170812
PSY1	0.0170965
ATG16	0.0170995
SMP1	0.0171445
ECM1	0.0172297
SEC63	0.0173077
RPL33A	0.0173182
LST7	0.0173192
RRN9	0.017328
MON1	0.0173379
SPG1	0.0173556
BLI1	0.0173882
SMD3	0.0173903
STP22	0.0174136
FLC1	0.0174258
SKY1	0.017489
AYT1	0.0175071
POG1	0.0175101
INN1	0.0175608
PLB2	0.0175926
NOP6	0.017616
TEM1	0.0176449
FAP1	0.0176457
DCC1	0.0176498
IPI3	0.0176654
ENP1	0.017693
RFC1	0.0177136
RPL43A	0.0177266
URK1	0.0177365
MDM12	0.0177409
RRT7	0.017826
QCR8	0.0178554
MNT4	0.0178814
BAP3	0.017903
URA10	0.0179093
MAE1	0.0179197
RPP0	0.0179605
JJJ3	0.0179806
EFM4	0.0179888
AFG2	0.017997
PET122	0.0180064
RPL17A	0.0180067
MKK2	0.0180204
ESF1	0.0181569
YMC2	0.0181698
RSB1	0.0181974
MRD1	0.0182173
ETT1	0.018231
PUS1	0.0182449
SSL2	0.0182454
DOA4	0.0182454
UBP16	0.018254
VPS52	0.0182946
WSS1	0.0183039
NIT2	0.0183248
RPL34A	0.0183276
TOK1	0.0183522
RKM2	0.0183752
SWF1	0.0183952
STL1	0.0184272
ALR2	0.0184792
ENV10	0.0184819
FRE3	0.0185095
GEP5	0.0185246
RRT16	0.018547
NDL1	0.0185727
FPR3	0.0185738
ERV14	0.0185998
MRPL36	0.0186085
AUA1	0.0186623
PAF1	0.0186744
TAE1	0.0187194
MET1	0.0187267
MF(ALPHA)2	0.0187505
LSG1	0.0187548
MNP1	0.0188221
CIR1	0.0188517
MRS2	0.0189101
CYB5	0.0189108
PRR1	0.0189138
YPK2	0.0189648
PET111	0.0189819
HER2	0.0189858
GUP2	0.0190005
ICY1	0.0190293
RPS7B	0.0191043
MRS4	0.0191167
SEC22	0.0191182
GEA2	0.0191372
TIF11	0.0191676
SNU56	0.0191774
SPT14	0.0191909
DOG1	0.0192049
PRP19	0.019224
GIM4	0.0192274
RCO1	0.0192358
UTP14	0.0192404
MDM35	0.01925
PIC2	0.0192669
ALD3	0.0192691
MIC60	0.0192708
TCO89	0.019277
SHE9	0.019283
RSC6	0.0193446
ERG11	0.0193698
RPA135	0.0193746
MRP7	0.0193863
MMT1	0.0194341
AIM17	0.019452
DDI3	0.0194539
BSC6	0.0194733
LST8	0.0194856
MMP1	0.0195002
RIB2	0.0195236
NOG2	0.0195325
AAD15	0.019541
AAD16	0.0195525
DAN4	0.0195548
PAU2	0.0195913
TSR3	0.0196802
HXT9	0.0196823
TNA1	0.0197092
HOF1	0.0197157
AAD14	0.0197771
PSH1	0.0197948
ERD1	0.0197957
KAR5	0.0198034
GUP1	0.0198205
HXT11	0.0198289
VPS36	0.0198357
LEU5	0.0198438
SRY1	0.0198837
COX8	0.0198973
RPC19	0.0199149
PPT1	0.0199154
VAS1	0.0199759
SMD2	0.0199768
VPS69	0.0199858
YPT52	0.0199883
MNN4	0.0200027
BIT61	0.0200498
AAD6	0.0201021
SCM4	0.0201752
SLS1	0.0202402
SNU23	0.0202891
MGE1	0.0203058
RSM28	0.0203094
LTO1	0.0203155
APL1	0.020333
TAP42	0.0204063
CTF13	0.0204091
YTA6	0.0204133
SHO1	0.020421
ATG10	0.020422
QDR1	0.0204597
MRPL44	0.020465
ARP1	0.0204855
SET4	0.0205114
THI4	0.0205644
MAL32	0.0205662
ADH7	0.0205704
FMP48	0.0205704
TRM82	0.0205735
DAL1	0.0205973
DED81	0.0206803
WSC4	0.0207019
RRP46	0.0207361
MED6	0.0207455
RRN7	0.0207805
TFC6	0.0208017
VPS41	0.0208446
CYK3	0.0208893
BAP2	0.0208908
MRPL15	0.0208946
ERR3	0.0209091
TED1	0.0209151
APL5	0.0209219
RRI2	0.0209312
MFM1	0.0210023
RPL4B	0.0210086
RPL1A	0.0210461
OST5	0.0211353
RSC1	0.021142
RTC6	0.0211451
RPN14	0.0211611
ERG1	0.021176
RPS1B	0.0211855
COS5	0.0211893
RPC10	0.0212211
MSS1	0.0212267
STE11	0.0212437
KEI1	0.0212673
STD1	0.0212999
TSR4	0.0213053
SPC3	0.021309
ASR1	0.0213186
SWC7	0.0213225
SSH1	0.0213305
RRT1	0.0213322
PAP2	0.0213564
COQ10	0.0213891
VMA10	0.0214039
HXT2	0.0214058
URB1	0.0214532
AFB1	0.0214666
RAD18	0.0215325
TUF1	0.0215369
SRP40	0.0215936
EFM1	0.0216007
PCL10	0.0216149
EGD1	0.0216239
RAD5	0.0216515
KKQ8	0.0216641
MRPS5	0.021682
AIM22	0.0216833
DFG10	0.0217326
HSK3	0.0217533
RPL28	0.0217825
PBI1	0.0218562
RPA43	0.0218845
GSH1	0.0218856
GEP3	0.0218927
VPS15	0.021901
HXT15	0.021959
SHU1	0.021979
MET28	0.0219995
REV7	0.0220052
MRP20	0.0220483
JIP5	0.0221695
AQR1	0.0221721
NAT2	0.022185
GSF2	0.0222382
MAK10	0.0222598
HSP78	0.0222727
IRC13	0.0223043
REX4	0.0223186
ATX2	0.0223711
BIT2	0.0223735
TMA10	0.0223941
OLA1	0.0224411
PRY3	0.0224477
JEN1	0.0224691
ESF2	0.0224929
AIM34	0.0225038
STB1	0.0225042
STF1	0.0225087
LSM5	0.0225152
DCP1	0.0225216
AGA1	0.0225411
GCN3	0.022552
COS1	0.0226062
CDC31	0.0226918
PRS1	0.022692
RSC4	0.0227429
CAF16	0.0227666
TBS1	0.0227985
RML2	0.0228082
NMD2	0.0228091
RPS24B	0.0228207
TIM8	0.022834
RHO2	0.0228414
OCA1	0.0229032
SYF1	0.0229049
HOM3	0.0229108
ALY1	0.0229681
ECT1	0.0229686
IMA3	0.0230888
IMA4	0.0230888
EMC5	0.0231061
PRR2	0.0231095
MET7	0.0231271
NOP1	0.0231662
TAX4	0.0232007
SOR1	0.0232163
SCM3	0.0232211
MNR2	0.0232365
RSR1	0.0232453
RPA14	0.0232531
PSF1	0.0232642
TFC8	0.0232655
RIX7	0.0233001
TOM71	0.0233798
CWC22	0.0233926
SUL2	0.0233941
LDB17	0.0233971
RIA1	0.0233997
HEH2	0.023403
AIM33	0.0234235
PFA5	0.0234457
FHN1	0.0235015
HMO1	0.0235159
MRM1	0.023527
SEN2	0.0235362
GLN4	0.0235689
ANR2	0.0235849
CWC21	0.0236276
GCD6	0.0236289
FLO10	0.0236333
AI5_ALPHA	0.0236389
RIM2	0.023643
BCH2	0.0236634
UTR4	0.0236752
TRM5	0.0236924
VTH1	0.0237201
SDH6	0.02373
EAF5	0.0237436
SNU114	0.0237465
GIS4	0.0237725
MTR4	0.0237769
HRD3	0.0237875
AIR1	0.0237963
MID2	0.0238146
MCH5	0.0238679
SAT4	0.023868
PAM1	0.023896
MPP6	0.0239005
BMS1	0.0239505
MED4	0.0239708
SLM6	0.0239943
RRP12	0.0240214
SRB4	0.0240224
MTF2	0.0240326
FYV5	0.0240527
RRP45	0.0240566
ANP1	0.0240608
SLI1	0.0240702
ATG21	0.0240763
DSD1	0.0241055
YAP1802	0.0241066
SGF73	0.0241415
STR3	0.0241557
RBA50	0.0242078
TUL1	0.0242094
MAK5	0.0242177
DCN1	0.0242343
FUN26	0.0242603
TRM12	0.0242764
DIT1	0.0242814
YME1	0.024316
SLM5	0.024322
GEM1	0.0243332
NCB2	0.0243752
COQ8	0.0244013
AIM23	0.0244479
GLE1	0.0244713
TIM10	0.0244732
NHP10	0.0244742
APM2	0.0244953
HEL2	0.0244998
OYE3	0.0245234
LNP1	0.02453
VBA4	0.0245399
MEP1	0.0245404
JAC1	0.0245521
SNO2	0.0245566
NCL1	0.0245897
NOP8	0.0246054
ATP23	0.0246095
GPI15	0.0246467
CUE2	0.0246564
THS1	0.0246967
ESL2	0.0247184
FDH1	0.024737
YPT53	0.0247717
HEM13	0.0247726
MSH1	0.0247806
MAK3	0.0247893
HEM3	0.0248142
CAF20	0.0248154
ARL1	0.0248234
YRF1-3	0.0248565
GAL3	0.0248735
PUS9	0.0248769
FRQ1	0.0248963
RMD1	0.0249379
MDJ2	0.0249444
OMA1	0.0249471
MMS21	0.0249639
HMLALPHA2	0.0249772
MATALPHA2	0.0249772
TRS130	0.0250044
ADE8	0.0250065
ACK1	0.0250847
NBP2	0.0250857
AIM4	0.0250867
REG2	0.0250881
CBP1	0.0250912
RCE1	0.0251034
STE3	0.0251164
IZH4	0.0251189
GRC3	0.0251614
CSM4	0.0251954
COG1	0.0251977
PEP12	0.0252015
MDL1	0.0252247
APJ1	0.0252376
RGA1	0.0252394
PEX5	0.0252577
ILS1	0.0252585
RPC31	0.0253131
BCP1	0.0253554
RPS25B	0.0253868
NNF2	0.0253898
YRF1-2	0.0254042
SRX1	0.0254109
NOP19	0.0254305
SAW1	0.0254358
HXK1	0.0254592
MRP2	0.0254595
ULI1	0.025499
SNF11	0.025514
THI12	0.0255214
RNA15	0.0255258
BEM1	0.0255916
SHU2	0.0256034
ARF3	0.0256249
PSK2	0.0256611
FIG2	0.0256727
DIM1	0.0256733
ITT1	0.0257155
IPI1	0.0257205
YMR1	0.0257299
CNE1	0.0257534
ARL3	0.0257664
GRX8	0.0257921
BUD23	0.0258414
LYS5	0.0258551
PWP2	0.0258979
PRM2	0.0259126
FLO5	0.0259155
ENV7	0.0259837
NEW1	0.0259837
ERG24	0.0259844
SSS1	0.0260996
VMA21	0.0261043
MUM3	0.0261205
SEC59	0.0261548
JHD1	0.0261612
YIM2	0.0261752
WTM2	0.0261757
TLG1	0.0261901
MES1	0.0261908
CRD1	0.026193
SNO3	0.0261946
SCY1	0.026229
SPP382	0.0262862
MSL1	0.0262909
NCS2	0.0263144
MRPL20	0.0263316
NOG1	0.0263528
SWT21	0.0263588
RPO41	0.026368
ERG3	0.0263922
PCI8	0.0264456
TAF8	0.0264458
HFI1	0.0264946
HRT3	0.0265024
AVT2	0.0265497
FUN12	0.0265522
TFC4	0.026591
GCD2	0.0265999
MRPL11	0.0266097
FLO8	0.026652
MRPL17	0.0266797
GIR2	0.0267457
DPH6	0.0267737
RPC37	0.0267803
PSR1	0.0268047
BOP3	0.0268196
DIP5	0.0268274
NOC4	0.0268286
PRP40	0.0268586
AST2	0.0268759
IRC19	0.0268817
PML39	0.0269143
IES2	0.0269302
BDH1	0.0269507
THI5	0.0269832
IMA5	0.0269862
IMA1	0.0270632
RSC2	0.0270727
DAL81	0.0270851
MRPL35	0.0271356
SUC2	0.0272305
MDM10	0.0272438
RPS15	0.0272448
YPS3	0.0272591
PAU5	0.0272651
PER1	0.0273061
ALB1	0.0273526
IRC11	0.0273589
TEF4	0.0273745
BUD22	0.0274615
NOP4	0.0274724
SHQ1	0.0274899
LDB18	0.027501
IMD3	0.0275028
RAD4	0.0275525
UBC8	0.027604
AEP2	0.0276401
APQ12	0.0276837
HXT8	0.0277137
CTT1	0.0277585
ATG12	0.0277591
DBP7	0.0278153
DBP10	0.0278174
RXT3	0.0278303
SMX2	0.0278434
MRP10	0.0278824
BSC5	0.0279008
PEX34	0.027907
PEX8	0.0279324
CCH1	0.0279448
RPC53	0.0279917
NOB1	0.0279952
EGT2	0.0280241
TRZ1	0.0280514
SPC72	0.028054
UGA4	0.0280634
MCP2	0.028115
SAM3	0.0281249
RTC3	0.0281324
IES4	0.0281417
RFC5	0.028211
CMS1	0.0282291
INA22	0.0282818
SVF1	0.0282989
KIP2	0.0283107
NPA3	0.028334
RPS28B	0.0283362
YPS7	0.0283732
EMP65	0.028397
PTH1	0.028407
RPC40	0.0284171
IST3	0.0284346
SLM2	0.0284514
STP4	0.0284654
HSH155	0.0285225
PRS2	0.0285911
EAF6	0.0285979
PRY2	0.0286127
OPI10	0.0286187
TCD1	0.0286203
DIA3	0.0286236
RPL14B	0.0286601
TFB5	0.0286615
FAP7	0.0286731
UBP9	0.0286867
DHR2	0.0286888
SYO1	0.028738
BET1	0.0287412
PEP3	0.0288152
MUP3	0.0288278
SPH1	0.0288386
VPS8	0.0288509
UTP18	0.0288694
PEX15	0.028884
SFM1	0.0289265
RSM10	0.028927
GCD10	0.028981
OXR1	0.029022
YRF1-7	0.0290918
MYO4	0.0291107
FIG4	0.0291115
NFT1	0.0291252
CBP2	0.0291614
TAF6	0.0291856
NRG1	0.0291934
NTR2	0.0291975
GUF1	0.0292119
FLD1	0.0292263
KNH1	0.0292301
EMP46	0.029241
VPS72	0.0292954
FMP25	0.0294219
PRS4	0.0294729
SWP82	0.029516
MPS1	0.0295225
SRP72	0.0295792
THI11	0.0295909
RIM13	0.0296213
BET5	0.029627
RSM26	0.0296447
BRE1	0.0296772
MED8	0.0296915
PPM1	0.0297544
NAS2	0.0297838
APS2	0.0297859
ECM30	0.0298415
SHR3	0.0298839
AIM3	0.0298906
SPO24	0.0299192
VPS65	0.0299348
ORC2	0.029936
HAL1	0.0299848
GAC1	0.0300135
PEX17	0.0300349
SNN1	0.0300369
APL6	0.0300457
THI21	0.0300485
VOA1	0.0300635
VPS3	0.0300961
SED5	0.0301312
AIM32	0.0301363
RPA190	0.0301428
CAF4	0.0301887
FOL2	0.0301959
MRS1	0.030239
YPT35	0.0302407
RSM22	0.0302423
GAL1	0.0302794
GTT2	0.0303167
MRPL24	0.0303244
AUR1	0.03042
CYM1	0.0304433
SSQ1	0.0304572
LYS4	0.0304602
CBP4	0.0304771
INO2	0.0305301
VPS9	0.0305467
URA6	0.0305495
EXO5	0.0305549
AFT1	0.030574
MSP1	0.0305982
SAM35	0.0306334
TFB2	0.0306558
YHC1	0.0306588
JHD2	0.0307397
EXO70	0.0307423
MCM22	0.0308002
SUL1	0.0308069
COA3	0.0308199
HUA1	0.0308305
MRP13	0.0308669
MRPL32	0.0308871
CIC1	0.0308929
PFF1	0.0309079
SOM1	0.0309781
ADA2	0.0309836
MET5	0.0309967
RFS1	0.0310347
RBS1	0.0311159
SSK22	0.0311179
PFS1	0.031157
HXT3	0.0311576
DAL4	0.0311726
KTR7	0.0312416
AIM18	0.0312442
SSH4	0.0312634
AVO1	0.0312746
PHO4	0.0313322
UPS1	0.031356
EKI1	0.0313692
PRP4	0.0313883
RAD53	0.0314327
ESBP6	0.0314453
PLB1	0.0314941
HXT14	0.0315095
UPS2	0.0315452
GRH1	0.0315462
NVJ1	0.0315517
ASF1	0.0315535
DAL2	0.0315754
AMD2	0.031577
CSL4	0.0316065
GLE2	0.0316242
AIM10	0.0316398
GSP1	0.031642
WIP1	0.0316769
VHS3	0.0316796
NOP16	0.0316899
PRO1	0.0317227
IMA2	0.0318921
DXO1	0.0318976
OSH3	0.0319144
VHR2	0.0319217
TRS85	0.0319259
ENT5	0.0319644
MSS116	0.031966
RGL1	0.0319936
MAK32	0.0319949
SEO1	0.0320044
ARG8	0.0320161
RPL27A	0.0320276
MNT2	0.0320353
YEA4	0.0320588
DJP1	0.0320621
TMA22	0.0320683
COX19	0.0320796
RUP1	0.0321507
SNO1	0.0321694
RPS22B	0.0321763
BPH1	0.0321778
ARX1	0.0321908
RTG2	0.0322348
BIL1	0.0322576
RRT14	0.03227
DNF2	0.0322739
RSC8	0.0322783
NRT1	0.0323077
GYP8	0.0323136
ASI2	0.0323226
ULA1	0.0323421
TIF35	0.0323473
NFI1	0.0323866
TAN1	0.0324205
VPS16	0.0324211
TIM54	0.032433
HGH1	0.0325041
MDN1	0.0325061
CTL1	0.0325541
THI7	0.0325593
HSV2	0.0326003
MDM30	0.0326106
KTR6	0.0326222
SVP26	0.0326258
MRL1	0.0326529
MRPL9	0.0326603
THP1	0.0326667
BSC4	0.0326915
VAM10	0.0326978
TRM3	0.0327384
RIB7	0.03279
ASG7	0.0327999
NEM1	0.0328298
MEH1	0.032852
COG2	0.0328528
CYC3	0.0328554
SRB8	0.032866
SGD1	0.032879
MRK1	0.0328937
TPO4	0.0328939
DEG1	0.0329026
MZM1	0.032956
IES5	0.0329605
SLD2	0.0329628
ALK1	0.0329714
CCT7	0.0330243
GEF1	0.0330396
DSC3	0.0330516
MNL1	0.0330638
BUD17	0.0330732
NYV1	0.0330844
GPB1	0.0330914
RSM24	0.0331706
EAF7	0.0331732
DYN3	0.0331897
EFR3	0.0332206
TAF7	0.0332313
CSI2	0.0332314
ATG20	0.033239
PTH2	0.0332827
SWA2	0.0333449
BIO5	0.0333581
ENA2	0.0333715
BNA7	0.033374
SUA7	0.0333828
TGL2	0.0334178
AIM21	0.033418
RPS0A	0.0334347
GCN20	0.0334631
BRE4	0.0334674
SKG6	0.0334755
SNZ2	0.0334954
UGA2	0.0335505
TFC7	0.0335562
INA17	0.0335847
SAP1	0.0335944
RQC1	0.0336088
KCS1	0.0336099
QCR6	0.0336114
POA1	0.0337521
TAF2	0.0337722
ECM7	0.0338062
YAP3	0.0338065
ERT1	0.0338288
ILV3	0.0338496
DPH1	0.0338953
FRS1	0.0339115
CAX4	0.033967
SNF7	0.0339683
DRN1	0.0339761
VPS51	0.0340155
TAF5	0.0340442
ROM1	0.0340562
GPN2	0.0340566
ERG8	0.0340726
GIM3	0.0340807
YFT2	0.0341014
SLD7	0.0341036
CYC1	0.034122
PEP5	0.0341678
VID24	0.0341679
SYT1	0.0341712
GPI17	0.0342916
SPO20	0.0342943
CAB3	0.0343139
RGA2	0.0343768
PCL8	0.0343928
TUB4	0.0344035
CUP2	0.0344118
HOS1	0.034412
FYV6	0.0344231
PKP2	0.0344297
AAR2	0.0344412
MOG1	0.0344551
PHO88	0.0344698
RPR2	0.0344985
PMU1	0.0345067
LHP1	0.0345408
MAL13	0.0346034
RRM3	0.0346214
EMW1	0.0346297
TEX1	0.034654
AIM39	0.0346668
MIS1	0.0346905
MSN1	0.0346963
PHO11	0.0347342
CWC15	0.0347456
TRK1	0.0347606
SES1	0.0348486
AVT1	0.0348578
MDM38	0.034867
SSY1	0.0349459
TSC11	0.0349534
ARP8	0.0349891
OAZ1	0.0350387
UIP3	0.0350419
ENB1	0.0350685
GAT3	0.0350752
ERP6	0.0350901
COQ3	0.0350916
PRP18	0.0350919
PAN3	0.035101
FIT1	0.0351043
QDR3	0.0351718
RRP7	0.0352027
LEU9	0.0352696
SUB1	0.0353025
SIP5	0.0353053
PTK1	0.0353091
ANT1	0.0353342
MAL33	0.0353542
TRK2	0.0353598
VPS28	0.0353928
DSF2	0.035438
RRS1	0.0354572
VHT1	0.0354789
CWC24	0.0354995
TPC1	0.0355237
TLG2	0.0355588
LDB16	0.0355786
TPK3	0.0356489
SHR5	0.0356569
MED7	0.0356907
TCD2	0.0356908
SFK1	0.0357199
TDH1	0.0357347
ATS1	0.0357552
VPS29	0.0357818
MKK1	0.0358853
SHE1	0.0358856
MRPL28	0.0358958
VPS24	0.0359032
VPS38	0.0359303
IMH1	0.0359323
SDT1	0.035934
UFE1	0.0359448
IRC21	0.0359684
PTK2	0.0360381
CIN2	0.0360745
ROG1	0.0361027
TRM13	0.0361321
NOP9	0.0361658
BUD27	0.0361664
MRPL37	0.0362451
POL32	0.0362659
WHI2	0.0363143
POP5	0.0363273
APA2	0.0363338
DML1	0.0363488
ACF4	0.0364756
RTT10	0.0364757
SCS3	0.0364919
YEH2	0.036498
ISY1	0.0365036
MRPS35	0.0365131
HPM1	0.0365134
TDA7	0.0365353
TPP1	0.0365734
AAD4	0.0365854
SHE4	0.0366276
PIP2	0.0366821
SPT8	0.0366851
LSM1	0.0367239
ELP2	0.0367715
LEO1	0.0367971
RFT1	0.0367973
SFC1	0.0368099
UPF3	0.0368109
DAD3	0.0368176
SCW11	0.0369161
MTG1	0.036922
SAC3	0.0369417
AIM24	0.0369934
SNG1	0.0370398
ECM25	0.037076
END3	0.0370781
RPB10	0.0370807
ABP140	0.0370921
EMP47	0.0371787
GLG1	0.0372278
ALD5	0.0372742
SMF2	0.0373168
COQ2	0.0373518
NTA1	0.0373561
SKM1	0.0374319
AML1	0.037437
FMT1	0.0374575
TIM11	0.0374911
FPS1	0.0375531
COM2	0.037629
GEX2	0.0376443
RTT109	0.037671
IVY1	0.0376953
CHS1	0.0377161
SNP1	0.0377732
CTR9	0.0378034
SAP185	0.0378297
MED1	0.037875
CLA4	0.0379263
SPO77	0.0379532
APL3	0.0379858
GIC1	0.0379879
KOG1	0.038034
ATG29	0.0380598
BUB2	0.0380623
SPT10	0.0380936
DRE2	0.0381045
TIM17	0.0381405
CHS5	0.0381463
SPC24	0.0381536
GAT4	0.0381762
MCR1	0.0381986
GTO1	0.038216
DET1	0.0382573
RTC1	0.0382711
STE13	0.0382786
HVG1	0.0382788
GEP7	0.038314
POR2	0.0383345
DBP9	0.0384072
TRP1	0.0384356
ART10	0.0384666
ATG18	0.0384994
DSE3	0.0385089
SEC3	0.038551
MSB1	0.0385703
ATG22	0.0386447
VAR1	0.0386932
SNZ3	0.038701
SEA4	0.0387276
APP1	0.0387284
IRC14	0.0387732
VAM7	0.0387863
LIP2	0.0388464
ESC2	0.0388523
AGE1	0.0388571
CYT2	0.0388776
MRPL1	0.0389239
BOI1	0.0390057
MAG2	0.0390078
YPP1	0.0390118
SET3	0.0390331
ROX3	0.039037
SMD1	0.0390773
AI2	0.0391396
VAC17	0.0391685
YVC1	0.03918
MRPL22	0.0392131
DAS1	0.0392157
PUS2	0.0392306
COG5	0.039257
FTR1	0.0392841
BUD14	0.0392849
VPS25	0.0392861
OST6	0.039302
IRC4	0.0393101
GRX4	0.0393121
PEX22	0.0393212
SUI1	0.0393238
MPP10	0.0394505
ADH4	0.0394601
IES6	0.0395354
TPA1	0.0395605
SSN3	0.0395625
SIR1	0.0395842
RPP1	0.0396007
ERB1	0.0396016
YND1	0.0396056
RBG2	0.0396095
SPP2	0.0396571
CNA1	0.0396937
EEB1	0.0397074
TAD3	0.0397256
GET1	0.039781
AIF1	0.0397813
SEC9	0.0398091
SFH1	0.0398158
PSO2	0.039816
ERG26	0.0398631
PRS5	0.0399062
SXM1	0.0399792
FUN14	0.0399873
NEJ1	0.0399977
RCR1	0.0400706
PUF2	0.0401402
OAR1	0.0401512
MUK1	0.0401587
OCA5	0.0401597
MAP1	0.0401608
YTA12	0.0401759
KEL2	0.0401861
AI5_BETA	0.0402036
DBP8	0.0402295
HIS1	0.0402385
RPS8A	0.0402506
TSC3	0.0402889
COS2	0.040317
COS3	0.040317
SRP101	0.0403224
ERG5	0.0403431
IML3	0.0404072
PBA1	0.0404168
FRE5	0.0404172
RRF1	0.0404464
TOF2	0.0404464
VTA1	0.0404671
PEX31	0.040537
NUP84	0.0405499
FSH1	0.0405961
SMA1	0.0405965
YFH7	0.0406105
HUL5	0.0406321
YPK9	0.0406456
PCL6	0.0406909
DAD1	0.0407517
MRH4	0.0407692
NSE3	0.0407737
ERR1	0.0407908
ERR2	0.0407908
VMR1	0.0408134
YRB30	0.0408207
DSE2	0.0408248
RPO31	0.040833
NUD1	0.0408968
SUP45	0.0409299
TRE2	0.040953
RKR1	0.0409632
ECM32	0.0410335
TAF4	0.0411004
HRK1	0.0411076
FBP26	0.0411413
TRM2	0.0411451
CMC1	0.0411493
OSW1	0.0411767
PSK1	0.0411783
CWC27	0.041191
UTP20	0.0411932
SWD2	0.0411939
MIM2	0.041213
ASP1	0.041254
COY1	0.0412842
MAP2	0.0413055
VPS34	0.0413446
GCD14	0.041425
MGR2	0.0414273
NOP12	0.0414383
UPS3	0.0414429
IRS4	0.041477
PRP6	0.0414855
TRF5	0.0415061
HMI1	0.0415066
SSN8	0.0415133
ARO8	0.0415385
PGS1	0.0415414
RIF2	0.0415802
THI80	0.0415823
TRM7	0.0416059
SAM37	0.0416279
CRN1	0.0416419
IRC3	0.0416432
GCD7	0.041664
UTP7	0.0416925
NPR2	0.0417464
BSP1	0.0417658
IRC8	0.0419032
ARO4	0.0419155
PDE2	0.0419439
MTQ1	0.0419565
IBD2	0.0419566
UTP30	0.0419856
RRP40	0.0420402
YLF2	0.0421167
BNA4	0.0421345
WRS1	0.0421607
ITR2	0.0421623
BEM3	0.04217
SAS5	0.0421777
MCH2	0.0421851
SBH1	0.0422134
GUT1	0.0422476
FRT1	0.0422494
DSL1	0.0422569
SDC1	0.0422948
SRB6	0.0423246
RPH1	0.0423296
UBP12	0.0423559
YSF3	0.0423784
POM152	0.0424052
HOL1	0.0424139
ECM19	0.0424196
DUF1	0.042499
RSM27	0.0425488
PRP24	0.0425795
CSN9	0.0425927
UBX7	0.0426274
ATG31	0.0426374
ENT4	0.0426651
MET8	0.0427283
CCZ1	0.0427508
HMS1	0.0427583
CDH1	0.0427639
RGI2	0.0427777
CCM1	0.0428207
HSP31	0.0428507
PHO87	0.0428719
IST2	0.0428835
TIF3	0.0429114
HST1	0.0429144
HAP3	0.042927
MNL2	0.0429292
RPL32	0.0429677
EFB1	0.042978
PAC1	0.0429875
PLM2	0.0430127
PEA2	0.0430339
CCS1	0.0430549
RNA14	0.043085
ASK10	0.0431435
RAD61	0.0431943
KAR9	0.0432132
ARG1	0.04323
ARG3	0.0432422
DLD1	0.0433936
PPX1	0.043415
PRP28	0.0434344
AIM11	0.043473
HMS2	0.0434835
ISA2	0.0435013
YMC1	0.0435335
FRE7	0.0435427
MSM1	0.0435473
PPS1	0.0435567
OPI9	0.0435775
GPI14	0.0436501
PBS2	0.0436698
PIN2	0.0436909
TRM10	0.0437146
MRPL3	0.0437253
NUP82	0.0437408
CDC4	0.0437483
NNF1	0.0437782
VMA5	0.0438305
CDS1	0.0438355
YEA6	0.0438551
PSF2	0.0438697
VCX1	0.0438797
IRC23	0.043893
CYB2	0.043956
NCA2	0.0439766
TRE1	0.0439904
ESL1	0.0439986
XRS2	0.0440791
YAP6	0.0441007
PML1	0.044108
PRP22	0.0441098
IRC25	0.044123
RAD7	0.0441231
DBP2	0.0441292
AEP3	0.0441384
MOT3	0.0441418
SPT20	0.0441861
UGO1	0.044245
LST4	0.0442996
SER33	0.0443296
BCK1	0.0443632
JEM1	0.0444034
NUP145	0.0444516
NTO1	0.0444611
RPC25	0.0444665
QDR2	0.0445023
DUG3	0.0445032
BFA1	0.0445343
AST1	0.0445366
CRT10	0.0445542
MAK31	0.0445562
MRPS17	0.044569
NAT5	0.0446007
FAA3	0.0446055
MDM31	0.0446207
CHS7	0.0446343
SPC19	0.0446671
GPI11	0.0446735
DSS4	0.0447255
MRPS28	0.0447623
FUN30	0.0447773
GCY1	0.0448935
ALP1	0.0449268
CIR2	0.044952
STM1	0.0449572
GWT1	0.0450057
MSE1	0.0450081
BCS1	0.0450107
TAF13	0.0450218
MSB3	0.0450574
PER33	0.0451922
INM2	0.0452376
HUR1	0.0452747
MRPS18	0.0452982
SLX9	0.0453158
FLO9	0.0453744
HTS1	0.0453875
DOS2	0.0453891
BCH1	0.0453983
SSF2	0.0454115
LOS1	0.0454187
APL4	0.0454235
SEC1	0.0454565
SPT23	0.0455042
NPY1	0.0455487
LAS17	0.0456027
MIC12	0.0456233
TMN3	0.0456386
PRP8	0.0456716
SAS2	0.0456745
DUS1	0.0456756
TAH1	0.0456839
HEM2	0.0457054
FRK1	0.0457328
ECM22	0.0457819
RSM25	0.0458182
SCT1	0.0458278
SCO2	0.0458329
SAG1	0.0458456
QRI7	0.0458652
ECM18	0.0458828
EHD3	0.0459086
PET130	0.0459251
BZZ1	0.0459402
LSO1	0.045972
CNS1	0.0459823
PAN2	0.0459913
ECM16	0.0460016
SOP4	0.0460069
CCW12	0.0460152
TRM8	0.0460352
RNH202	0.0460384
DEP1	0.0460657
YCF1	0.0461331
YPS6	0.0462046
NSE4	0.0462304
MTC1	0.046258
TOG1	0.0463202
DUS4	0.0463677
CKB2	0.0464075
CUS2	0.0464411
NMD5	0.0464682
SBE22	0.0464719
RTP1	0.0464985
GPI10	0.0465294
SEC39	0.0465637
RPI1	0.0465736
TRS33	0.0466024
BRR6	0.0466946
OSH2	0.0467244
SEC62	0.046736
COX17	0.0467544
FCF2	0.0467605
NUP133	0.046767
SAY1	0.0467735
MNN10	0.0467837
NMA1	0.0467916
SWD1	0.0467918
STT4	0.0468279
MLH1	0.0468914
RIB1	0.0469321
MSL5	0.0469784
MSC7	0.0469849
CUR1	0.047022
SHH3	0.0470362
SGM1	0.0470672
TDP1	0.0470969
GUS1	0.0471316
YCK2	0.0471483
TSA2	0.047227
ECO1	0.0472668
SEF1	0.0473046
AXL2	0.0473129
VAM6	0.0473207
ELA1	0.0473306
APM3	0.0473344
TVP15	0.0473358
DCV1	0.0473979
ATE1	0.0474216
RDS2	0.0474227
CEM1	0.0474394
HMF1	0.0474839
DNF3	0.0475169
MRP49	0.0475436
SAP155	0.047566
MRPL16	0.0475787
IZH1	0.0475795
ALG8	0.0475927
SAP190	0.0476346
FET3	0.0476364
SRB5	0.0476545
HEM14	0.0477043
YPQ1	0.047749
CPA2	0.0477662
PDR11	0.0478188
ARO1	0.0478458
AAD3	0.0478546
PCL2	0.047859
PHA2	0.0479386
GLC3	0.0479414
TAH18	0.0479458
ASG1	0.04799
SPO21	0.0480356
OXA1	0.0480555
[truncated: 2,593 more rows]
